# Supplementary material for: Effect of High-Temperature Hydrothermal Treatment on the Cellulose Derived from the Buxus Plant
Source: Polymers (Basel). 2022 May 18;14(10):2053. doi: 10.3390/polym14102053 (PMC9143544; doi:10.3390/polym14102053)
Supplement: Supplementary file 1 [file polymers-14-02053-s001.zip]

Archive with 128 entries (125 files):
- DTG/
- DTG/!1-XX.txt
- DTG/!2-XX.txt
- DTG/!3-XX.txt
- DTG/!4-XX.txt
- DTG/!5-XX.txt
- DTG/!6-XX.txt
- DTG/!7-XX.txt
- DTG/!8-XX.txt
- DTG/!9-XX.txt
- DTG/1-XX.pdf
- DTG/2-XX.pdf
- DTG/3-XX.pdf
- DTG/4-XX.pdf
- DTG/5-XX.pdf
- DTG/6-XX.pdf
- DTG/7-XX.pdf
- DTG/8-XX.pdf
- DTG/9-XX.pdf
- FTIR/
- FTIR/cellulose.dpt
- FTIR/x1.SPA
- FTIR/x2.SPA
- FTIR/x3.SPA
- FTIR/x4.SPA
- FTIR/x5.SPA
- FTIR/x6.SPA
- FTIR/x7.SPA
- FTIR/x8.SPA
- FTIR/x9.SPA
- SEM/
- SEM/1-001.tif
- SEM/1-002.tif
- SEM/1-003.tif
- SEM/1-004.tif
- SEM/1-005.tif
- SEM/1-006.tif
- SEM/1-007.tif
- SEM/10-001.tif
- SEM/10-002.tif
- SEM/10-003.tif
- SEM/10-004.tif
- SEM/10-005.tif
- SEM/10-006.tif
- SEM/10-007.tif
- SEM/10-008.tif
- SEM/10-009.tif
- SEM/11-001.tif
- SEM/11-002.tif
- SEM/11-003.tif
- SEM/11-004.tif
- SEM/11-005.tif
- SEM/11-006.tif
- SEM/11-007.tif
- SEM/11-008.tif
- SEM/11-009.tif
- SEM/11-010.tif
- SEM/11-011.tif
- SEM/11-012.tif
- SEM/11-013.tif
- SEM/2-001.tif
- SEM/2-002.tif
- SEM/2-003.tif
- SEM/2-004.tif
- SEM/2-005.tif
- SEM/2-006.tif
- SEM/2-007.tif
- SEM/2-008.tif
- SEM/2-009.tif
- SEM/3-001.tif
- SEM/3-002.tif
- SEM/3-003.tif
- SEM/3-004.tif
- SEM/3-005.tif
- SEM/3-006.tif
- SEM/3-007.tif
- SEM/3-008.tif
- SEM/3-009.tif
- SEM/3-010.tif
- SEM/3-011.tif
- SEM/3-012.tif
- SEM/3-013.tif
- SEM/3-014.tif
- SEM/3-015.tif
- SEM/3-016.tif
- SEM/4-001.tif
- SEM/4-002.tif
- SEM/4-003.tif
- SEM/4-004.tif
- SEM/4-005.tif
- SEM/4-006.tif
- SEM/4-007.tif
- SEM/4-008.tif
- SEM/5-001.tif
- SEM/5-002.tif
- SEM/5-003.tif
- SEM/5-004.tif
- SEM/5-005.tif
- SEM/5-006.tif
- SEM/5-007.tif
- SEM/5-008.tif
- SEM/6-001.tif
- SEM/6-002.tif
- SEM/6-003.tif
- SEM/6-004.tif
- SEM/6-005.tif
- SEM/6-006.tif
- SEM/7-001.tif
- SEM/7-002.tif
- SEM/7-003.tif
- SEM/7-004.tif
- SEM/7-005.tif
- SEM/8-001.tif
- SEM/8-002.tif
- SEM/8-003.tif
- SEM/8-004.tif
- SEM/8-005.tif
- SEM/8-006.tif
- SEM/8-007.tif
- SEM/8-008.tif
- SEM/8-009.tif
- SEM/9-001.tif
- SEM/9-002.tif
- SEM/9-003.tif
- SEM/9-004.tif
- SEM/9-005.tif
- SEM/9-006.tif
- SEM/9-007.tif
