# Supplementary material for: Effect of High-Temperature Hydrothermal Treatment on the Cellulose Derived from the Buxus Plant
Source: Polymers (Basel). 2022 May 18;14(10):2053. doi: 10.3390/polym14102053 (PMC9143544; doi:10.3390/polym14102053)
Supplement: Supplementary file 1 [file polymers-14-02053-s001.zip › FTIR/cellulose.dpt]

3995.96921	1.00966
3993.90731	1.01099
3991.84541	1.00929
3989.78350	1.00408
3987.72160	1.00218
3985.65970	1.00349
3983.59779	1.00450
3981.53589	1.00451
3979.47398	1.00192
3977.41208	0.99748
3975.35018	0.99463
3973.28827	0.99358
3971.22637	0.99428
3969.16447	0.99474
3967.10256	0.99309
3965.04066	0.99301
3962.97876	0.99532
3960.91685	0.99579
3958.85495	0.99491
3956.79304	0.99581
3954.73114	0.99677
3952.66924	0.99843
3950.60733	1.00000
3948.54543	0.99730
3946.48353	0.99441
3944.42162	0.99518
3942.35972	0.99325
3940.29782	0.98529
3938.23591	0.98146
3936.17401	0.98474
3934.11210	0.98783
3932.05020	0.98785
3929.98830	0.98529
3927.92639	0.98294
3925.86449	0.98179
3923.80259	0.97724
3921.74068	0.97263
3919.67878	0.97427
3917.61688	0.97762
3915.55497	0.97930
3913.49307	0.98106
3911.43116	0.98349
3909.36926	0.98510
3907.30736	0.98623
3905.24545	0.98877
3903.18355	0.98577
3901.12165	0.97831
3899.05974	0.97621
3896.99784	0.97535
3894.93594	0.97625
3892.87403	0.98101
3890.81213	0.97984
3888.75023	0.97388
3886.68832	0.97746
3884.62642	0.97889
3882.56451	0.97079
3880.50261	0.96761
3878.44071	0.96081
3876.37880	0.95463
3874.31690	0.96060
3872.25500	0.96947
3870.19309	0.97106
3868.13119	0.96514
3866.06929	0.96136
3864.00738	0.96289
3861.94548	0.96409
3859.88357	0.96528
3857.82167	0.96720
3855.75977	0.97056
3853.69786	0.97046
3851.63596	0.95250
3849.57406	0.93979
3847.51215	0.94309
3845.45025	0.95415
3843.38835	0.96227
3841.32644	0.96256
3839.26454	0.95644
3837.20263	0.94701
3835.14073	0.94258
3833.07883	0.94347
3831.01692	0.94429
3828.95502	0.94499
3826.89312	0.94574
3824.83121	0.94372
3822.76931	0.94320
3820.70741	0.94069
3818.64550	0.92974
3816.58360	0.92650
3814.52169	0.92913
3812.45979	0.92755
3810.39789	0.92674
3808.33598	0.92943
3806.27408	0.92624
3804.21218	0.91833
3802.15027	0.91686
3800.08837	0.91147
3798.02647	0.90752
3795.96456	0.91078
3793.90266	0.90914
3791.84075	0.90509
3789.77885	0.90266
3787.71695	0.90055
3785.65504	0.89998
3783.59314	0.90012
3781.53124	0.90090
3779.46933	0.90104
3777.40743	0.89485
3775.34553	0.88815
3773.28362	0.88672
3771.22172	0.88749
3769.15982	0.88195
3767.09791	0.87050
3765.03601	0.86443
3762.97410	0.86191
3760.91220	0.85868
3758.85030	0.85324
3756.78839	0.84473
3754.72649	0.83934
3752.66459	0.84141
3750.60268	0.84322
3748.54078	0.83296
3746.47888	0.82492
3744.41697	0.81932
3742.35507	0.80739
3740.29316	0.80437
3738.23126	0.81190
3736.16936	0.81447
3734.10745	0.80216
3732.04555	0.78852
3729.98365	0.78177
3727.92174	0.77881
3725.85984	0.77492
3723.79794	0.76773
3721.73603	0.76175
3719.67413	0.75742
3717.61222	0.75059
3715.55032	0.74533
3713.48842	0.74357
3711.42651	0.73206
3709.36461	0.70854
3707.30271	0.69484
3705.24080	0.69228
3703.17890	0.69316
3701.11700	0.68541
3699.05509	0.66938
3696.99319	0.65640
3694.93128	0.64506
3692.86938	0.63364
3690.80748	0.62330
3688.74557	0.60720
3686.68367	0.58545
3684.62177	0.56822
3682.55986	0.55430
3680.49796	0.54069
3678.43606	0.52856
3676.37415	0.51801
3674.31225	0.49812
3672.25035	0.47572
3670.18844	0.45464
3668.12654	0.42944
3666.06463	0.41234
3664.00273	0.40304
3661.94083	0.39387
3659.87892	0.38160
3657.81702	0.36846
3655.75512	0.35345
3653.69321	0.33683
3651.63131	0.32674
3649.56941	0.31604
3647.50750	0.28932
3645.44560	0.27052
3643.38369	0.25984
3641.32179	0.25032
3639.25989	0.24147
3637.19798	0.23348
3635.13608	0.22665
3633.07418	0.21811
3631.01227	0.20613
3628.95037	0.19134
3626.88847	0.18097
3624.82656	0.17732
3622.76466	0.17505
3620.70275	0.16903
3618.64085	0.15747
3616.57895	0.14930
3614.51704	0.14761
3612.45514	0.14687
3610.39324	0.14237
3608.33133	0.13621
3606.26943	0.13143
3604.20753	0.12677
3602.14562	0.12198
3600.08372	0.11776
3598.02181	0.11357
3595.95991	0.10903
3593.89801	0.10588
3591.83610	0.10583
3589.77420	0.10657
3587.71230	0.10402
3585.65039	0.09824
3583.58849	0.09433
3581.52659	0.09273
3579.46468	0.08925
3577.40278	0.08349
3575.34088	0.07895
3573.27897	0.07618
3571.21707	0.07510
3569.15516	0.07530
3567.09326	0.07369
3565.03136	0.07020
3562.96945	0.06812
3560.90755	0.06757
3558.84565	0.06716
3556.78374	0.06473
3554.72184	0.06172
3552.65994	0.06198
3550.59803	0.06326
3548.53613	0.06329
3546.47422	0.06411
3544.41232	0.06273
3542.35042	0.05668
3540.28851	0.05289
3538.22661	0.05457
3536.16471	0.05496
3534.10280	0.05053
3532.04090	0.04554
3529.97900	0.04345
3527.91709	0.04531
3525.85519	0.04859
3523.79328	0.05049
3521.73138	0.04994
3519.66948	0.04718
3517.60757	0.04472
3515.54567	0.04365
3513.48377	0.04323
3511.42186	0.04226
3509.35996	0.03919
3507.29806	0.03523
3505.23615	0.03513
3503.17425	0.03939
3501.11234	0.04267
3499.05044	0.04330
3496.98854	0.04195
3494.92663	0.03811
3492.86473	0.03531
3490.80283	0.03503
3488.74092	0.03489
3486.67902	0.03520
3484.61712	0.03498
3482.55521	0.03547
3480.49331	0.03781
3478.43140	0.03790
3476.36950	0.03601
3474.30760	0.03567
3472.24569	0.03671
3470.18379	0.03864
3468.12189	0.04030
3466.05998	0.03866
3463.99808	0.03435
3461.93618	0.03211
3459.87427	0.03227
3457.81237	0.03153
3455.75047	0.03079
3453.68856	0.03164
3451.62666	0.03223
3449.56475	0.03160
3447.50285	0.03252
3445.44095	0.03475
3443.37904	0.03541
3441.31714	0.03521
3439.25524	0.03570
3437.19333	0.03610
3435.13143	0.03666
3433.06953	0.03741
3431.00762	0.03690
3428.94572	0.03442
3426.88381	0.03167
3424.82191	0.03121
3422.76001	0.03136
3420.69810	0.03067
3418.63620	0.02964
3416.57430	0.02880
3414.51239	0.02964
3412.45049	0.03262
3410.38859	0.03514
3408.32668	0.03536
3406.26478	0.03493
3404.20287	0.03518
3402.14097	0.03602
3400.07907	0.03633
3398.01716	0.03463
3395.95526	0.03262
3393.89336	0.03310
3391.83145	0.03634
3389.76955	0.03921
3387.70765	0.03855
3385.64574	0.03616
3383.58384	0.03511
3381.52193	0.03587
3379.46003	0.03643
3377.39813	0.03581
3375.33622	0.03592
3373.27432	0.03786
3371.21242	0.04089
3369.15051	0.04312
3367.08861	0.04326
3365.02671	0.04255
3362.96480	0.04188
3360.90290	0.04041
3358.84100	0.03917
3356.77909	0.03976
3354.71719	0.04120
3352.65528	0.04231
3350.59338	0.04425
3348.53148	0.04594
3346.46957	0.04528
3344.40767	0.04426
3342.34577	0.04350
3340.28386	0.04225
3338.22196	0.04187
3336.16006	0.04277
3334.09815	0.04375
3332.03625	0.04444
3329.97434	0.04476
3327.91244	0.04499
3325.85054	0.04588
3323.78863	0.04688
3321.72673	0.04745
3319.66483	0.04822
3317.60292	0.04854
3315.54102	0.04835
3313.47912	0.04913
3311.41721	0.05034
3309.35531	0.05097
3307.29340	0.05193
3305.23150	0.05177
3303.16960	0.05035
3301.10769	0.05048
3299.04579	0.05226
3296.98389	0.05450
3294.92198	0.05592
3292.86008	0.05498
3290.79818	0.05376
3288.73627	0.05310
3286.67437	0.05086
3284.61246	0.04944
3282.55056	0.05121
3280.48866	0.05352
3278.42675	0.05454
3276.36485	0.05478
3274.30295	0.05429
3272.24104	0.05352
3270.17914	0.05378
3268.11724	0.05525
3266.05533	0.05682
3263.99343	0.05825
3261.93152	0.06000
3259.86962	0.06167
3257.80772	0.06222
3255.74581	0.06155
3253.68391	0.06087
3251.62201	0.06064
3249.56010	0.06060
3247.49820	0.06130
3245.43630	0.06306
3243.37439	0.06536
3241.31249	0.06688
3239.25059	0.06622
3237.18868	0.06475
3235.12678	0.06465
3233.06487	0.06558
3231.00297	0.06769
3228.94107	0.07091
3226.87916	0.07327
3224.81726	0.07396
3222.75536	0.07353
3220.69345	0.07293
3218.63155	0.07342
3216.56965	0.07520
3214.50774	0.07597
3212.44584	0.07573
3210.38393	0.07705
3208.32203	0.07945
3206.26013	0.08043
3204.19822	0.07889
3202.13632	0.07782
3200.07442	0.08027
3198.01251	0.08366
3195.95061	0.08483
3193.88871	0.08513
3191.82680	0.08713
3189.76490	0.09006
3187.70299	0.09149
3185.64109	0.09097
3183.57919	0.09088
3181.51728	0.09226
3179.45538	0.09364
3177.39348	0.09447
3175.33157	0.09443
3173.26967	0.09418
3171.20777	0.09552
3169.14586	0.09815
3167.08396	0.10090
3165.02205	0.10297
3162.96015	0.10366
3160.89825	0.10436
3158.83634	0.10645
3156.77444	0.10945
3154.71254	0.11179
3152.65063	0.11229
3150.58873	0.11211
3148.52683	0.11349
3146.46492	0.11668
3144.40302	0.11993
3142.34112	0.12198
3140.27921	0.12335
3138.21731	0.12500
3136.15540	0.12634
3134.09350	0.12713
3132.03160	0.12860
3129.96969	0.13027
3127.90779	0.13193
3125.84589	0.13429
3123.78398	0.13704
3121.72208	0.14055
3119.66018	0.14485
3117.59827	0.14812
3115.53637	0.14929
3113.47446	0.14973
3111.41256	0.15056
3109.35066	0.15192
3107.28875	0.15405
3105.22685	0.15680
3103.16495	0.15999
3101.10304	0.16294
3099.04114	0.16512
3096.97924	0.16780
3094.91733	0.17125
3092.85543	0.17388
3090.79352	0.17614
3088.73162	0.17951
3086.66972	0.18309
3084.60781	0.18656
3082.54591	0.19069
3080.48401	0.19507
3078.42210	0.19770
3076.36020	0.19838
3074.29830	0.20030
3072.23639	0.20410
3070.17449	0.20852
3068.11258	0.21344
3066.05068	0.21692
3063.98878	0.21762
3061.92687	0.21865
3059.86497	0.22203
3057.80307	0.22525
3055.74116	0.22819
3053.67926	0.23200
3051.61736	0.23484
3049.55545	0.23721
3047.49355	0.24086
3045.43164	0.24468
3043.36974	0.24766
3041.30784	0.25002
3039.24593	0.25252
3037.18403	0.25639
3035.12213	0.26072
3033.06022	0.26364
3030.99832	0.26542
3028.93642	0.26668
3026.87451	0.26849
3024.81261	0.27198
3022.75071	0.27545
3020.68880	0.27835
3018.62690	0.28211
3016.56499	0.28567
3014.50309	0.28840
3012.44119	0.29127
3010.37928	0.29367
3008.31738	0.29566
3006.25548	0.29884
3004.19357	0.30319
3002.13167	0.30681
3000.06977	0.30894
2998.00786	0.31029
2995.94596	0.31151
2993.88405	0.31402
2991.82215	0.31771
2989.76025	0.32028
2987.69834	0.32149
2985.63644	0.32277
2983.57454	0.32464
2981.51263	0.32620
2979.45073	0.32675
2977.38883	0.32703
2975.32692	0.32730
2973.26502	0.32599
2971.20311	0.32317
2969.14121	0.32097
2967.07931	0.31994
2965.01740	0.32010
2962.95550	0.32197
2960.89360	0.32498
2958.83169	0.32733
2956.76979	0.32829
2954.70789	0.32867
2952.64598	0.32794
2950.58408	0.32520
2948.52217	0.32173
2946.46027	0.31874
2944.39837	0.31589
2942.33646	0.31368
2940.27456	0.31304
2938.21266	0.31351
2936.15075	0.31414
2934.08885	0.31440
2932.02695	0.31430
2929.96504	0.31377
2927.90314	0.31232
2925.84124	0.31048
2923.77933	0.30889
2921.71743	0.30736
2919.65552	0.30591
2917.59362	0.30409
2915.53172	0.30213
2913.46981	0.30084
2911.40791	0.29935
2909.34601	0.29749
2907.28410	0.29681
2905.22220	0.29682
2903.16030	0.29653
2901.09839	0.29733
2899.03649	0.29958
2896.97458	0.30178
2894.91268	0.30340
2892.85078	0.30511
2890.78887	0.30774
2888.72697	0.31198
2886.66507	0.31658
2884.60316	0.32014
2882.54126	0.32367
2880.47936	0.32766
2878.41745	0.33158
2876.35555	0.33516
2874.29364	0.33854
2872.23174	0.34247
2870.16984	0.34687
2868.10793	0.35135
2866.04603	0.35598
2863.98413	0.35994
2861.92222	0.36336
2859.86032	0.36764
2857.79842	0.37238
2855.73651	0.37682
2853.67461	0.38112
2851.61270	0.38553
2849.55080	0.39047
2847.48890	0.39633
2845.42699	0.40363
2843.36509	0.41220
2841.30319	0.41993
2839.24128	0.42570
2837.17938	0.43033
2835.11748	0.43529
2833.05557	0.44084
2830.99367	0.44608
2828.93177	0.45172
2826.86986	0.45750
2824.80796	0.46216
2822.74605	0.46664
2820.68415	0.47217
2818.62225	0.47847
2816.56034	0.48430
2814.49844	0.48869
2812.43654	0.49219
2810.37463	0.49590
2808.31273	0.50035
2806.25083	0.50554
2804.18892	0.51088
2802.12702	0.51580
2800.06511	0.52036
2798.00321	0.52470
2795.94131	0.52854
2793.87940	0.53187
2791.81750	0.53505
2789.75560	0.53816
2787.69369	0.54132
2785.63179	0.54478
2783.56989	0.54838
2781.50798	0.55150
2779.44608	0.55404
2777.38417	0.55669
2775.32227	0.55993
2773.26037	0.56318
2771.19846	0.56594
2769.13656	0.56830
2767.07466	0.57019
2765.01275	0.57198
2762.95085	0.57483
2760.88895	0.57847
2758.82704	0.58156
2756.76514	0.58361
2754.70323	0.58472
2752.64133	0.58591
2750.57943	0.58765
2748.51752	0.58912
2746.45562	0.59061
2744.39372	0.59313
2742.33181	0.59624
2740.26991	0.59877
2738.20801	0.60049
2736.14610	0.60155
2734.08420	0.60240
2732.02229	0.60384
2729.96039	0.60588
2727.89849	0.60826
2725.83658	0.61085
2723.77468	0.61341
2721.71278	0.61592
2719.65087	0.61820
2717.58897	0.62004
2715.52707	0.62195
2713.46516	0.62472
2711.40326	0.62844
2709.34136	0.63202
2707.27945	0.63468
2705.21755	0.63680
2703.15564	0.63915
2701.09374	0.64231
2699.03184	0.64615
2696.96993	0.64974
2694.90803	0.65209
2692.84613	0.65391
2690.78422	0.65673
2688.72232	0.66007
2686.66042	0.66281
2684.59851	0.66533
2682.53661	0.66838
2680.47470	0.67154
2678.41280	0.67438
2676.35090	0.67763
2674.28899	0.68052
2672.22709	0.68206
2670.16519	0.68391
2668.10328	0.68641
2666.04138	0.68860
2663.97948	0.69078
2661.91757	0.69295
2659.85567	0.69503
2657.79376	0.69694
2655.73186	0.69902
2653.66996	0.70194
2651.60805	0.70508
2649.54615	0.70744
2647.48425	0.70915
2645.42234	0.71107
2643.36044	0.71352
2641.29854	0.71587
2639.23663	0.71806
2637.17473	0.72076
2635.11282	0.72311
2633.05092	0.72445
2630.98902	0.72632
2628.92711	0.72913
2626.86521	0.73147
2624.80331	0.73335
2622.74140	0.73541
2620.67950	0.73733
2618.61760	0.73911
2616.55569	0.74114
2614.49379	0.74319
2612.43189	0.74491
2610.36998	0.74663
2608.30808	0.74919
2606.24617	0.75189
2604.18427	0.75310
2602.12237	0.75351
2600.06046	0.75462
2597.99856	0.75636
2595.93666	0.75840
2593.87475	0.76083
2591.81285	0.76352
2589.75095	0.76615
2587.68904	0.76827
2585.62714	0.76943
2583.56523	0.76993
2581.50333	0.77070
2579.44143	0.77224
2577.37952	0.77418
2575.31762	0.77589
2573.25572	0.77730
2571.19381	0.77876
2569.13191	0.78018
2567.07001	0.78122
2565.00810	0.78181
2562.94620	0.78237
2560.88429	0.78352
2558.82239	0.78493
2556.76049	0.78632
2554.69858	0.78771
2552.63668	0.78859
2550.57478	0.78894
2548.51287	0.78932
2546.45097	0.78974
2544.38907	0.79023
2542.32716	0.79122
2540.26526	0.79273
2538.20335	0.79438
2536.14145	0.79563
2534.07955	0.79621
2532.01764	0.79648
2529.95574	0.79713
2527.89384	0.79845
2525.83193	0.80027
2523.77003	0.80190
2521.70813	0.80265
2519.64622	0.80306
2517.58432	0.80379
2515.52241	0.80481
2513.46051	0.80610
2511.39861	0.80744
2509.33670	0.80862
2507.27480	0.80979
2505.21290	0.81140
2503.15099	0.81345
2501.08909	0.81565
2499.02719	0.81797
2496.96528	0.82018
2494.90338	0.82199
2492.84148	0.82347
2490.77957	0.82461
2488.71767	0.82578
2486.65576	0.82728
2484.59386	0.82856
2482.53196	0.82940
2480.47005	0.83028
2478.40815	0.83160
2476.34625	0.83308
2474.28434	0.83448
2472.22244	0.83586
2470.16054	0.83699
2468.09863	0.83792
2466.03673	0.83875
2463.97482	0.83964
2461.91292	0.84062
2459.85102	0.84137
2457.78911	0.84246
2455.72721	0.84418
2453.66531	0.84580
2451.60340	0.84739
2449.54150	0.84953
2447.47960	0.85166
2445.41769	0.85331
2443.35579	0.85479
2441.29388	0.85598
2439.23198	0.85693
2437.17008	0.85830
2435.10817	0.86017
2433.04627	0.86200
2430.98437	0.86348
2428.92246	0.86480
2426.86056	0.86627
2424.79866	0.86799
2422.73675	0.86970
2420.67485	0.87115
2418.61294	0.87237
2416.55104	0.87368
2414.48914	0.87495
2412.42723	0.87597
2410.36533	0.87738
2408.30343	0.87893
2406.24152	0.87970
2404.17962	0.88040
2402.11772	0.88168
2400.05581	0.88262
2397.99391	0.88309
2395.93201	0.88390
2393.87010	0.88493
2391.80820	0.88555
2389.74629	0.88605
2387.68439	0.88674
2385.62249	0.88762
2383.56058	0.88879
2381.49868	0.89012
2379.43678	0.89156
2377.37487	0.89299
2375.31297	0.89410
2373.25107	0.89507
2371.18916	0.89631
2369.12726	0.89743
2367.06535	0.89792
2365.00345	0.89765
2362.94155	0.89699
2360.87964	0.89615
2358.81774	0.89481
2356.75584	0.89348
2354.69393	0.89217
2352.63203	0.88998
2350.57013	0.88900
2348.50822	0.89253
2346.44632	0.89849
2344.38441	0.90051
2342.32251	0.89850
2340.26061	0.89804
2338.19870	0.89874
2336.13680	0.89820
2334.07490	0.89769
2332.01299	0.89834
2329.95109	0.89820
2327.88919	0.89737
2325.82728	0.89746
2323.76538	0.89768
2321.70347	0.89703
2319.64157	0.89641
2317.57967	0.89644
2315.51776	0.89673
2313.45586	0.89647
2311.39396	0.89565
2309.33205	0.89531
2307.27015	0.89541
2305.20825	0.89526
2303.14634	0.89471
2301.08444	0.89450
2299.02253	0.89486
2296.96063	0.89477
2294.89873	0.89427
2292.83682	0.89400
2290.77492	0.89357
2288.71302	0.89270
2286.65111	0.89195
2284.58921	0.89149
2282.52731	0.89108
2280.46540	0.89072
2278.40350	0.89051
2276.34160	0.89030
2274.27969	0.88990
2272.21779	0.88919
2270.15588	0.88794
2268.09398	0.88652
2266.03208	0.88570
2263.97017	0.88541
2261.90827	0.88479
2259.84637	0.88344
2257.78446	0.88203
2255.72256	0.88113
2253.66066	0.88027
2251.59875	0.87949
2249.53685	0.87928
2247.47494	0.87924
2245.41304	0.87870
2243.35114	0.87753
2241.28923	0.87611
2239.22733	0.87503
2237.16543	0.87453
2235.10352	0.87440
2233.04162	0.87444
2230.97972	0.87423
2228.91781	0.87337
2226.85591	0.87230
2224.79400	0.87179
2222.73210	0.87185
2220.67020	0.87191
2218.60829	0.87185
2216.54639	0.87177
2214.48449	0.87130
2212.42258	0.87027
2210.36068	0.86897
2208.29878	0.86793
2206.23687	0.86751
2204.17497	0.86755
2202.11306	0.86763
2200.05116	0.86739
2197.98926	0.86673
2195.92735	0.86564
2193.86545	0.86431
2191.80355	0.86315
2189.74164	0.86234
2187.67974	0.86163
2185.61784	0.86074
2183.55593	0.85950
2181.49403	0.85795
2179.43213	0.85646
2177.37022	0.85544
2175.30832	0.85469
2173.24641	0.85388
2171.18451	0.85313
2169.12261	0.85214
2167.06070	0.85029
2164.99880	0.84807
2162.93690	0.84659
2160.87499	0.84603
2158.81309	0.84593
2156.75119	0.84605
2154.68928	0.84582
2152.62738	0.84457
2150.56547	0.84271
2148.50357	0.84132
2146.44167	0.84094
2144.37976	0.84119
2142.31786	0.84133
2140.25596	0.84119
2138.19405	0.84070
2136.13215	0.83956
2134.07025	0.83844
2132.00834	0.83849
2129.94644	0.83948
2127.88453	0.84041
2125.82263	0.84097
2123.76073	0.84132
2121.69882	0.84138
2119.63692	0.84142
2117.57502	0.84180
2115.51311	0.84234
2113.45121	0.84294
2111.38931	0.84374
2109.32740	0.84469
2107.26550	0.84530
2105.20359	0.84538
2103.14169	0.84536
2101.07979	0.84566
2099.01788	0.84640
2096.95598	0.84748
2094.89408	0.84878
2092.83217	0.84991
2090.77027	0.85049
2088.70837	0.85083
2086.64646	0.85144
2084.58456	0.85257
2082.52265	0.85419
2080.46075	0.85587
2078.39885	0.85717
2076.33694	0.85784
2074.27504	0.85795
2072.21314	0.85808
2070.15123	0.85881
2068.08933	0.86007
2066.02743	0.86133
2063.96552	0.86227
2061.90362	0.86319
2059.84172	0.86392
2057.77981	0.86432
2055.71791	0.86506
2053.65600	0.86642
2051.59410	0.86813
2049.53220	0.86993
2047.47029	0.87162
2045.40839	0.87274
2043.34649	0.87342
2041.28458	0.87426
2039.22268	0.87585
2037.16078	0.87819
2035.09887	0.88066
2033.03697	0.88311
2030.97506	0.88544
2028.91316	0.88732
2026.85126	0.88887
2024.78935	0.89078
2022.72745	0.89339
2020.66555	0.89626
2018.60364	0.89873
2016.54174	0.90055
2014.47984	0.90224
2012.41793	0.90416
2010.35603	0.90607
2008.29412	0.90820
2006.23222	0.91094
2004.17032	0.91372
2002.10841	0.91583
2000.04651	0.91728
1997.98461	0.91864
1995.92270	0.92045
1993.86080	0.92272
1991.79890	0.92434
1989.73699	0.92581
1987.67509	0.92854
1985.61318	0.93133
1983.55128	0.93302
1981.48938	0.93434
1979.42747	0.93604
1977.36557	0.93818
1975.30367	0.94074
1973.24176	0.94349
1971.17986	0.94591
1969.11796	0.94775
1967.05605	0.94854
1964.99415	0.94901
1962.93225	0.95109
1960.87034	0.95434
1958.80844	0.95743
1956.74653	0.96006
1954.68463	0.96169
1952.62273	0.96258
1950.56082	0.96399
1948.49892	0.96637
1946.43702	0.96926
1944.37511	0.97192
1942.31321	0.97302
1940.25131	0.97342
1938.18940	0.97514
1936.12750	0.97715
1934.06559	0.97874
1932.00369	0.98047
1929.94179	0.98247
1927.87988	0.98451
1925.81798	0.98636
1923.75608	0.98725
1921.69417	0.98698
1919.63227	0.98769
1917.57037	0.98813
1915.50846	0.98822
1913.44656	0.99080
1911.38465	0.99379
1909.32275	0.99439
1907.26085	0.99367
1905.19894	0.99379
1903.13704	0.99488
1901.07514	0.99615
1899.01323	0.99749
1896.95133	0.99859
1894.88943	0.99838
1892.82752	0.99788
1890.76562	0.99808
1888.70371	0.99699
1886.64181	0.99649
1884.57991	0.99830
1882.51800	1.00000
1880.45610	1.00098
1878.39420	1.00124
1876.33229	1.00118
1874.27039	1.00156
1872.20849	1.00324
1870.14658	1.00423
1868.08468	1.00051
1866.02278	0.99730
1863.96087	0.99908
1861.89897	1.00135
1859.83706	1.00142
1857.77516	1.00058
1855.71326	1.00037
1853.65135	1.00054
1851.58945	1.00044
1849.52755	1.00021
1847.46564	1.00000
1845.40374	0.99841
1843.34184	0.99248
1841.27993	0.98909
1839.21803	0.99083
1837.15612	0.99187
1835.09422	0.99116
1833.03232	0.99170
1830.97041	0.99122
1828.90851	0.98608
1826.84661	0.98260
1824.78470	0.98174
1822.72280	0.98020
1820.66090	0.98045
1818.59899	0.98128
1816.53709	0.98083
1814.47518	0.98080
1812.41328	0.98131
1810.35138	0.98022
1808.28947	0.97868
1806.22757	0.97887
1804.16567	0.97979
1802.10376	0.97908
1800.04186	0.97514
1797.97996	0.97156
1795.91805	0.97135
1793.85615	0.97180
1791.79424	0.96651
1789.73234	0.96003
1787.67044	0.95973
1785.60853	0.96015
1783.54663	0.95749
1781.48473	0.95360
1779.42282	0.94906
1777.36092	0.94613
1775.29902	0.94586
1773.23711	0.94229
1771.17521	0.93150
1769.11330	0.92393
1767.05140	0.92097
1764.98950	0.91931
1762.92759	0.91684
1760.86569	0.90963
1758.80379	0.90306
1756.74188	0.89795
1754.67998	0.89282
1752.61808	0.88991
1750.55617	0.88267
1748.49427	0.86949
1746.43237	0.86044
1744.37046	0.85522
1742.30856	0.84990
1740.24665	0.84203
1738.18475	0.83371
1736.12285	0.82944
1734.06094	0.81849
1731.99904	0.79881
1729.93714	0.78826
1727.87523	0.78107
1725.81333	0.77324
1723.75143	0.76289
1721.68952	0.75241
1719.62762	0.74415
1717.56571	0.72626
1715.50381	0.69713
1713.44191	0.67938
1711.38000	0.66796
1709.31810	0.65610
1707.25620	0.64099
1705.19429	0.61969
1703.13239	0.60128
1701.07049	0.58310
1699.00858	0.55276
1696.94668	0.52596
1694.88477	0.50351
1692.82287	0.48717
1690.76097	0.47429
1688.69906	0.45795
1686.63716	0.44313
1684.57526	0.42175
1682.51335	0.39087
1680.45145	0.37454
1678.38955	0.36500
1676.32764	0.35354
1674.26574	0.33807
1672.20383	0.32543
1670.14193	0.31326
1668.08003	0.29794
1666.01812	0.28921
1663.95622	0.28372
1661.89432	0.27453
1659.83241	0.26562
1657.77051	0.26094
1655.70861	0.25897
1653.64670	0.25276
1651.58480	0.24057
1649.52290	0.23808
1647.46099	0.23739
1645.39909	0.23279
1643.33718	0.23127
1641.27528	0.23253
1639.21338	0.23418
1637.15147	0.23573
1635.08957	0.23543
1633.02767	0.23636
1630.96576	0.24068
1628.90386	0.24649
1626.84196	0.25200
1624.78005	0.25775
1622.71815	0.26438
1620.65624	0.27116
1618.59434	0.27901
1616.53244	0.28756
1614.47053	0.29432
1612.40863	0.30072
1610.34673	0.30723
1608.28482	0.31257
1606.22292	0.31702
1604.16102	0.32115
1602.09911	0.32451
1600.03721	0.32688
1597.97530	0.32877
1595.91340	0.33008
1593.85150	0.33063
1591.78959	0.33107
1589.72769	0.33178
1587.66579	0.33240
1585.60388	0.33274
1583.54198	0.33311
1581.48008	0.33374
1579.41817	0.33530
1577.35627	0.33739
1575.29436	0.33818
1573.23246	0.34062
1571.17056	0.34661
1569.10865	0.35333
1567.04675	0.35929
1564.98485	0.36695
1562.92294	0.37589
1560.86104	0.38648
1558.79914	0.39907
1556.73723	0.40781
1554.67533	0.41884
1552.61342	0.43201
1550.55152	0.44563
1548.48962	0.45980
1546.42771	0.47371
1544.36581	0.48881
1542.30391	0.50549
1540.24200	0.52500
1538.18010	0.54106
1536.11820	0.55392
1534.05629	0.56896
1531.99439	0.58292
1529.93249	0.59445
1527.87058	0.60666
1525.80868	0.61739
1523.74677	0.62578
1521.68487	0.63149
1519.62297	0.63248
1517.56106	0.63281
1515.49916	0.63197
1513.43726	0.63252
1511.37535	0.63592
1509.31345	0.64048
1507.25155	0.63842
1505.18964	0.62828
1503.12774	0.62803
1501.06583	0.63201
1499.00393	0.63412
1496.94203	0.63086
1494.88012	0.62553
1492.81822	0.62363
1490.75632	0.61953
1488.69441	0.60448
1486.63251	0.58809
1484.57061	0.57757
1482.50870	0.56854
1480.44680	0.55923
1478.38489	0.55154
1476.32299	0.54358
1474.26109	0.53016
1472.19918	0.50769
1470.13728	0.48944
1468.07538	0.48069
1466.01347	0.47193
1463.95157	0.45879
1461.88967	0.44923
1459.82776	0.44472
1457.76586	0.43408
1455.70395	0.41469
1453.64205	0.40624
1451.58015	0.40320
1449.51824	0.39874
1447.45634	0.39117
1445.39444	0.38250
1443.33253	0.37425
1441.27063	0.36543
1439.20873	0.35658
1437.14682	0.34373
1435.08492	0.32561
1433.02302	0.31286
1430.96111	0.30307
1428.89921	0.29297
1426.83730	0.28552
1424.77540	0.28010
1422.71350	0.27529
1420.65159	0.27199
1418.58969	0.26696
1416.52779	0.26012
1414.46588	0.25502
1412.40398	0.24931
1410.34208	0.24165
1408.28017	0.23383
1406.21827	0.22659
1404.15636	0.21910
1402.09446	0.21401
1400.03256	0.21230
1397.97065	0.21325
1395.90875	0.21704
1393.84685	0.22355
1391.78494	0.23090
1389.72304	0.23854
1387.66114	0.24634
1385.59923	0.25317
1383.53733	0.25948
1381.47542	0.26569
1379.41352	0.27114
1377.35162	0.27595
1375.28971	0.28074
1373.22781	0.28545
1371.16591	0.29108
1369.10400	0.29902
1367.04210	0.30850
1364.98020	0.31791
1362.91829	0.32784
1360.85639	0.33845
1358.79448	0.34880
1356.73258	0.35886
1354.67068	0.36893
1352.60877	0.37954
1350.54687	0.39054
1348.48497	0.40074
1346.42306	0.40898
1344.36116	0.41504
1342.29926	0.41934
1340.23735	0.42202
1338.17545	0.42407
1336.11354	0.42878
1334.05164	0.43723
1331.98974	0.44789
1329.92783	0.45849
1327.86593	0.46643
1325.80403	0.46966
1323.74212	0.46785
1321.68022	0.46290
1319.61832	0.45820
1317.55641	0.45793
1315.49451	0.46463
1313.43261	0.47773
1311.37070	0.49537
1309.30880	0.51539
1307.24689	0.53637
1305.18499	0.55725
1303.12309	0.57766
1301.06118	0.59786
1298.99928	0.61732
1296.93738	0.63449
1294.87547	0.64758
1292.81357	0.65630
1290.75167	0.66164
1288.68976	0.66381
1286.62786	0.66249
1284.56595	0.65859
1282.50405	0.65559
1280.44215	0.65820
1278.38024	0.66643
1276.31834	0.67512
1274.25644	0.68164
1272.19453	0.68714
1270.13263	0.69268
1268.07073	0.69816
1266.00882	0.70338
1263.94692	0.70820
1261.88501	0.71251
1259.82311	0.71660
1257.76121	0.72142
1255.69930	0.72704
1253.63740	0.73224
1251.57550	0.73656
1249.51359	0.74017
1247.45169	0.74335
1245.38979	0.74688
1243.32788	0.75119
1241.26598	0.75570
1239.20407	0.75954
1237.14217	0.76261
1235.08027	0.76683
1233.01836	0.77455
1230.95646	0.78509
1228.89456	0.79577
1226.83265	0.80537
1224.77075	0.81392
1222.70885	0.82077
1220.64694	0.82471
1218.58504	0.82444
1216.52314	0.81889
1214.46123	0.80722
1212.39933	0.78878
1210.33742	0.76527
1208.27552	0.74264
1206.21362	0.72728
1204.15171	0.72086
1202.08981	0.72106
1200.02791	0.72553
1197.96600	0.73267
1195.90410	0.74036
1193.84220	0.74601
1191.78029	0.74679
1189.71839	0.74028
1187.65648	0.72527
1185.59458	0.70212
1183.53268	0.67259
1181.47077	0.63889
1179.40887	0.60314
1177.34697	0.56683
1175.28506	0.52987
1173.22316	0.49179
1171.16126	0.45296
1169.09935	0.41504
1167.03745	0.38183
1164.97554	0.35787
1162.91364	0.34633
1160.85174	0.34780
1158.78983	0.35955
1156.72793	0.37709
1154.66603	0.39681
1152.60412	0.41695
1150.54222	0.43616
1148.48032	0.45344
1146.41841	0.46930
1144.35651	0.48338
1142.29460	0.49242
1140.23270	0.49230
1138.17080	0.48115
1136.10889	0.46091
1134.04699	0.43622
1131.98509	0.41099
1129.92318	0.38615
1127.86128	0.36191
1125.79938	0.34008
1123.73747	0.32230
1121.67557	0.30823
1119.61367	0.29585
1117.55176	0.28343
1115.48986	0.27184
1113.42795	0.26438
1111.36605	0.26301
1109.30415	0.26618
1107.24224	0.27129
1105.18034	0.27746
1103.11844	0.28487
1101.05653	0.29287
1098.99463	0.30020
1096.93273	0.30643
1094.87082	0.31150
1092.80892	0.31436
1090.74701	0.31419
1088.68511	0.31165
1086.62321	0.30734
1084.56130	0.30073
1082.49940	0.29093
1080.43750	0.27831
1078.37559	0.26449
1076.31369	0.25118
1074.25179	0.23936
1072.18988	0.22902
1070.12798	0.21952
1068.06607	0.21009
1066.00417	0.20051
1063.94227	0.19151
1061.88036	0.18440
1059.81846	0.18068
1057.75656	0.18106
1055.69465	0.18453
1053.63275	0.19000
1051.57085	0.19730
1049.50894	0.20560
1047.44704	0.21316
1045.38513	0.21904
1043.32323	0.22257
1041.26133	0.22225
1039.19942	0.21789
1037.13752	0.21196
1035.07562	0.20813
1033.01371	0.20882
1030.95181	0.21365
1028.88991	0.22079
1026.82800	0.22905
1024.76610	0.23813
1022.70419	0.24794
1020.64229	0.25848
1018.58039	0.26958
1016.51848	0.28094
1014.45658	0.29250
1012.39468	0.30433
1010.33277	0.31619
1008.27087	0.32711
1006.20897	0.33607
1004.14706	0.34299
1002.08516	0.34864
1000.02326	0.35397
997.96135	0.35979
995.89945	0.36649
993.83754	0.37454
991.77564	0.38465
989.71374	0.39733
987.65183	0.41294
985.58993	0.43273
983.52803	0.45909
981.46612	0.49266
979.40422	0.52978
977.34232	0.56518
975.28041	0.59550
973.21851	0.61943
971.15660	0.63714
969.09470	0.64985
967.03280	0.65959
964.97089	0.66849
962.90899	0.67778
960.84709	0.68661
958.78518	0.69383
956.72328	0.70138
954.66138	0.71354
952.59947	0.73270
950.53757	0.75692
948.47566	0.78220
946.41376	0.80579
944.35186	0.82652
942.28995	0.84360
940.22805	0.85654
938.16615	0.86599
936.10424	0.87401
934.04234	0.88302
931.98044	0.89435
929.91853	0.90772
927.85663	0.92165
925.79472	0.93422
923.73282	0.94437
921.67092	0.95250
919.60901	0.95947
917.54711	0.96595
915.48521	0.97172
913.42330	0.97473
911.36140	0.97242
909.29950	0.96331
907.23759	0.94747
905.17569	0.92675
903.11379	0.90432
901.05188	0.88442
898.98998	0.87144
896.92807	0.86787
894.86617	0.87351
892.80427	0.88617
890.74236	0.90304
888.68046	0.92158
886.61856	0.94010
884.55665	0.95741
882.49475	0.97196
880.43285	0.98246
878.37094	0.98866
876.30904	0.99151
874.24713	0.99305
872.18523	0.99531
870.12333	0.99828
868.06142	1.00000
865.99952	1.00044
863.93762	0.99611
861.87571	0.98731
859.81381	0.97567
857.75191	0.96195
855.69000	0.94460
853.62810	0.92031
851.56619	0.88788
849.50429	0.85669
847.44239	0.84702
845.38048	0.86829
843.31858	0.90393
841.25668	0.93290
839.19477	0.95081
837.13287	0.96175
835.07097	0.96761
833.00906	0.96877
830.94716	0.96631
828.88525	0.96205
826.82335	0.95764
824.76145	0.95354
822.69954	0.94915
820.63764	0.94343
818.57574	0.93609
816.51383	0.92804
814.45193	0.92026
812.39003	0.91381
810.32812	0.90936
808.26622	0.90581
806.20431	0.90140
804.14241	0.89527
802.08051	0.88700
800.01860	0.87719
797.95670	0.86733
795.89480	0.85938
793.83289	0.85413
791.77099	0.84962
789.70909	0.84371
787.64718	0.83608
785.58528	0.82728
783.52338	0.81814
781.46147	0.81055
779.39957	0.80580
777.33766	0.80329
775.27576	0.80103
773.21386	0.79675
771.15195	0.78984
769.09005	0.78207
767.02815	0.77522
764.96624	0.76986
762.90434	0.76573
760.84244	0.76188
758.78053	0.75717
756.71863	0.75110
754.65672	0.74396
752.59482	0.73631
750.53292	0.72945
748.47101	0.72415
746.40911	0.71953
744.34721	0.71405
742.28530	0.70674
740.22340	0.69747
738.16150	0.68705
736.09959	0.67690
734.03769	0.66761
731.97578	0.65914
729.91388	0.65166
727.85198	0.64406
725.79007	0.63495
723.72817	0.62543
721.66627	0.61664
719.60436	0.60854
717.54246	0.60089
715.48056	0.59292
713.41865	0.58465
711.35675	0.57690
709.29484	0.56988
707.23294	0.56350
705.17104	0.55777
703.10913	0.55247
701.04723	0.54743
698.98533	0.54238
696.92342	0.53690
694.86152	0.53144
692.79962	0.52683
690.73771	0.52248
688.67581	0.51819
686.61391	0.51495
684.55200	0.51186
682.49010	0.50695
680.42819	0.50044
678.36629	0.49373
676.30439	0.48675
674.24248	0.47984
672.18058	0.47520
670.11868	0.47307
668.05677	0.47053
665.99487	0.46778
663.93297	0.46738
661.87106	0.46924
659.80916	0.47326
657.74725	0.47820
655.68535	0.48266
653.62345	0.48653
651.56154	0.48963
649.49964	0.49115
647.43774	0.49133
645.37583	0.49100
643.31393	0.49008
641.25203	0.48857
639.19012	0.48644
637.12822	0.48340
635.06631	0.47969
633.00441	0.47563
630.94251	0.47154
628.88060	0.46785
626.81870	0.46373
624.75680	0.45770
622.69489	0.45038
620.63299	0.44410
618.57109	0.44047
616.50918	0.43914
614.44728	0.43930
612.38537	0.44057
610.32347	0.44195
608.26157	0.44319
606.19966	0.44521
604.13776	0.44757
602.07586	0.44935
600.01395	0.44985
597.95205	0.44840
595.89015	0.44636
593.82824	0.44605
591.76634	0.44822
589.70443	0.45126
587.64253	0.45366
585.58063	0.45578
583.51872	0.45743
581.45682	0.45858
579.39492	0.46017
577.33301	0.46160
575.27111	0.46172
573.20921	0.46087
571.14730	0.45960
569.08540	0.45713
567.02350	0.45318
564.96159	0.44810
562.89969	0.44156
560.83778	0.43589
558.77588	0.43396
556.71398	0.43408
554.65207	0.43391
552.59017	0.43428
550.52827	0.43556
548.46636	0.43640
546.40446	0.43649
544.34256	0.43748
542.28065	0.44093
540.21875	0.44603
538.15684	0.45217
536.09494	0.45923
534.03304	0.46645
531.97113	0.47441
529.90923	0.48244
527.84733	0.48830
525.78542	0.49123
523.72352	0.49257
521.66162	0.49539
519.59971	0.50082
517.53781	0.50764
515.47590	0.51475
513.41400	0.52151
511.35210	0.52686
509.29019	0.52968
507.22829	0.53137
505.16639	0.53520
503.10448	0.54169
501.04258	0.54891
498.98068	0.55469
496.91877	0.55901
494.85687	0.56340
492.79496	0.56712
490.73306	0.57040
488.67116	0.57637
486.60925	0.58490
484.54735	0.59452
482.48545	0.60365
480.42354	0.61118
478.36164	0.61990
476.29974	0.63074
474.23783	0.64249
472.17593	0.65731
470.11403	0.67177
468.05212	0.68133
465.99022	0.68835
463.92831	0.69327
461.86641	0.69709
459.80451	0.70384
457.74260	0.71670
455.68070	0.73307
453.61880	0.74521
451.55689	0.74880
449.49499	0.74730
447.43309	0.74830
445.37118	0.75401
443.30928	0.76296
441.24737	0.77213
439.18547	0.77982
437.12357	0.78660
435.06166	0.79241
432.99976	0.80011
430.93786	0.81333
428.87595	0.83045
426.81405	0.84787
424.75215	0.86365
422.69024	0.87492
420.62834	0.88380
418.56643	0.89898
416.50453	0.91852
414.44263	0.93656
412.38072	0.95342
410.31882	0.96523
408.25692	0.97076
406.19501	0.97256
404.13311	0.97482
402.07121	0.97804
400.00930	0.98180
397.94740	1.00000
